# Supplementary material for: Blunted medial prefrontal cortico-limbic reward-related effective connectivity and depression
Source: Brain. 2020 May 8;143(6):1946–56. doi: 10.1093/brain/awaa106 (PMC7296844; doi:10.1093/brain/awaa106)
Supplement: awaa106_Supplementary_Data [file awaa106_supplementary_data.zip]

Archive with 3 entries (2 files):
- awaa106-suppl_data/
- awaa106-suppl_data/brain-2019-02224-File007.pdf
- awaa106-suppl_data/brain-2019-02224-File008.xlsx
