# Supplementary material for: Blunted medial prefrontal cortico-limbic reward-related effective connectivity and depression
Source: Brain. 2020 May 8;143(6):1946–56. doi: 10.1093/brain/awaa106 (PMC7296844; doi:10.1093/brain/awaa106)
Supplement: awaa106_Supplementary_Data [file awaa106_supplementary_data.zip › awaa106-suppl_data/brain-2019-02224-File008.xlsx]

## Sheet: Sheet1
QIDS-SR individual symptoms information:
QIDS-16: 1. Falling asleep
QIDS-16: 2. Sleeping during the night
QIDS-16: 3. Waking up too early
QIDS-16: 4. Sleeping too much
QIDS-16: 5. Feeling sad
QIDS-16: 6. Decreased appetite
QIDS-16: 7. Increased appetite
QIDS-16: 8. Decreased weight
QIDS-16: 9. Increased weight
QIDS-16: 10. Concentration/decision making
QIDS-16: 11. View of myself
QIDS-16: 12. Thoughts of suicide or death
QIDS-16: 13. General interest
QIDS-16: 14. Energy level
QIDS-16: 15. Feeling slowed down
QIDS-16: 16. Feeling restless
Total QIDS-16 score (see scoring sheet - highest score from Q1-4 + Q5 + highest score from Q6-9 + Q10 + Q11 + Q12 + Q13 + Q14 + highest score from Q15-16)
Tables B1-B6 include (zero-mean centered) HADS anxiety, site, age and sex covariates of no interest
Table B1: All 165 participants: BMA Expectations
Nr	Pname	mean	HADS	site	age	sex	QIDS1	QIDS2	QIDS3	QIDS4	QIDS5	QIDS6	QIDS7	QIDS8	QIDS9	QIDS10	QIDS11	QIDS12	QIDS13	QIDS14	QIDS15	QIDS16
1	A(1,1)	0.354337	-1.39227e-06	0.15877	-0.0792158	-5.06168e-06	-3.7506e-06	0.185058	3.30785e-06	-1.99252e-06	7.77824e-08	4.64248e-06	1.29117e-06	-1.42554e-06	-6.39698e-06	2.38e-06	-4.99971e-06	-2.29249e-06	-0.251013	-9.38197e-07	-1.50357e-06	2.8627e-06
2	A(2,1)	3.24294e-06	-2.79227e-06	0.0425786	1.71212e-06	-5.16509e-06	-2.17409e-06	0.0773069	0.0766598	6.58161e-06	-2.42584e-06	5.26151e-06	-4.85429e-06	2.77036e-06	0.0459897	-1.79137e-06	-2.73762e-06	1.2429e-06	-4.38048e-06	2.94996e-06	0.10392	-9.01409e-07
3	A(3,1)	5.89377e-07	1.72716e-06	-9.27099e-06	-3.82523e-06	-7.28084e-07	-5.02846e-07	2.86115e-07	-3.24137e-06	-0.0753165	-1.84082e-06	-8.57534e-08	8.03818e-07	-2.88545e-06	-9.08624e-06	3.49153e-06	1.21443e-06	0.0497202	1.26528e-06	-9.01816e-07	-3.29444e-08	4.4086e-06
4	A(1,2)	0.332934	-3.0457e-06	-3.24056e-07	-1.37664e-06	4.19751e-06	6.25009e-07	0.166804	1.39827e-06	4.71826e-06	-1.96771e-06	-3.26297e-06	-6.82997e-08	-0.0863579	2.24099e-06	-1.37408e-06	0.234199	2.55906e-06	-0.283124	4.01186e-06	1.58798e-06	-2.76803e-06
5	A(2,2)	-0.376692	0.130301	7.14206e-06	2.18038e-06	1.94895e-06	3.82422e-06	-1.37461e-06	-6.66583e-07	-2.35753e-06	-2.62545e-06	2.83412e-06	-1.05201e-06	-0.149109	0.0651339	0.116743	-0.317858	-3.74575e-06	-1.00146e-06	-2.71432e-06	0.287857	-0.150162
6	A(3,2)	0.0878236	1.84133e-06	-0.0350021	-7.23817e-07	0.0235995	-0.043901	4.17714e-07	2.7166e-06	0.0867635	-1.93758e-06	0.124831	7.22187e-06	-1.25696e-06	-1.22575e-06	-0.0891552	2.24232e-06	-3.96375e-06	-0.0785768	-2.802e-06	-2.76875e-06	1.21044e-06
7	A(1,3)	-9.70115e-07	-0.119556	0.0645642	0.0886228	-2.45529e-06	-1.83771e-06	-0.173798	-0.186324	1.15395e-06	-3.88161e-06	2.27657e-06	0.212935	-4.88216e-06	7.22012e-07	-2.02407e-06	4.94733e-07	2.69967e-08	-6.72576e-08	-0.194751	2.2044e-07	3.21773e-06
8	A(2,3)	-1.03627e-06	2.24329e-07	-0.0961991	-7.92171e-06	0.0722862	0.101828	-1.23588e-06	1.53881e-07	-5.85258e-07	-9.74302e-07	2.50234e-06	5.76396e-06	-2.0637e-06	2.22621e-07	-6.76598e-06	7.75134e-07	0.089489	-1.52265e-06	-0.125718	8.67202e-08	4.87749e-06
9	A(3,3)	-0.197289	-5.23246e-06	-4.29844e-07	-1.85641e-06	-0.0615864	-0.135826	-7.86375e-06	1.01293e-06	-0.195408	0.129021	0.232372	2.5924e-06	-2.22917e-06	4.4035e-07	-4.19882e-06	-1.36732e-06	-0.314542	-0.226105	0.20638	2.76009e-06	-5.32274e-07
Table B2: All 165 participants: BMA Probabilities
Nr	Pname	mean	HADS	site	age	sex	QIDS1	QIDS2	QIDS3	QIDS4	QIDS5	QIDS6	QIDS7	QIDS8	QIDS9	QIDS10	QIDS11	QIDS12	QIDS13	QIDS14	QIDS15	QIDS16
1	A(1,1)	1	0	1	1	0	0	1	0	0	0	0	0	0	0	0	0	0	1	0	0	0
2	A(2,1)	0	0	1	0	0	0	1	1	0	0	0	0	0	0.535965	0	0	0	0	0	1	0
3	A(3,1)	0	0	0	0	0	0	0	0	1	0	0	0	0	0	0	0	0.539094	0	0	0	0
4	A(1,2)	1	0	0	0	0	0	1	0	0	0	0	0	0.621304	0	0	1	0	1	0	0	0
5	A(2,2)	1	1	0	0	0	0	0	0	0	0	0	0	1	0.591309	1	1	0	0	0	1	1
6	A(3,2)	1	0	1	0	0.659942	0.681066	0	0	1	0	1	0	0	0	1	0	0	0.666824	0	0	0
7	A(1,3)	0	1	1	1	0	0	1	1	0	0	0	1	0	0	0	0	0	0	1	0	0
8	A(2,3)	0	0	1	0	1	1	0	0	0	0	0	0	0	0	0	0	0.557742	0	1	0	0
9	A(3,3)	1	0	0	0	1	1	0	0	1	1	1	0	0	0	0	0	1	1	1	0	0
Table B3: HC+rMDD (MDD excluded) participants: BMA Expectations
Nr	Pname	mean	HADS	site	age	sex	QIDS1	QIDS2	QIDS3	QIDS4	QIDS5	QIDS6	QIDS7	QIDS8	QIDS9	QIDS10	QIDS11	QIDS12	QIDS13	QIDS14	QIDS15	QIDS16
1	A(1,1)	0.380405	2.24859e-06	0.170846	-0.0910613	3.0984e-07	-6.22453e-07	0.155817	-2.30025e-06	1.78071e-06	6.6169e-06	-6.56238e-06	4.44578e-07	2.76481e-06	2.34802e-06	8.81071e-06	1.92864e-06	1.71922e-07	-0.397583	1.94314e-07	-2.86333e-06	-8.89801e-07
2	A(2,1)	1.15869e-06	1.55985e-06	0.0199279	-2.11301e-06	-3.0584e-06	2.9594e-06	0.0764263	0.093648	-4.12594e-07	3.03613e-07	-4.47958e-06	1.81221e-06	3.94121e-06	1.08347e-06	-2.4455e-06	-1.40573e-06	-3.92514e-06	-1.10704e-06	6.12482e-06	0.121699	5.47253e-06
3	A(3,1)	-3.25187e-06	2.72967e-06	2.61587e-06	1.00431e-06	-5.79503e-07	-3.31517e-07	3.03745e-06	-1.61068e-06	-0.0618366	-5.22952e-06	4.62775e-06	-4.88839e-06	-8.35149e-07	-0.0740878	2.3056e-06	-3.49723e-06	3.47715e-06	1.72487e-07	-2.00104e-07	1.08979e-06	-4.76282e-06
4	A(1,2)	0.337042	-1.53496e-06	-1.45187e-06	1.84225e-06	-2.15466e-06	3.31842e-06	0.165504	-2.15505e-06	-5.63022e-06	2.11237e-06	0.317034	0.257723	-0.195972	2.88241e-06	3.26104e-06	0.153653	3.9917e-06	-0.350851	7.28338e-06	-4.3639e-07	-5.08287e-07
5	A(2,2)	-0.335053	0.140598	-3.18471e-07	0.0282095	-0.0193675	-0.0784613	-1.74028e-06	-4.80981e-06	-0.0951183	1.56195e-06	2.25098e-06	1.15358e-06	-0.119309	-2.55572e-06	0.125737	-0.407689	9.51998e-07	5.7694e-07	2.35786e-07	0.39461	-0.257653
6	A(3,2)	0.0777228	2.72219e-06	-0.0449524	1.38966e-07	0.0419766	-2.05678e-06	2.38152e-06	4.67896e-06	0.0523294	2.67315e-06	0.140929	2.94225e-06	1.16708e-06	-1.51261e-06	-0.0963173	1.91065e-06	4.41394e-06	6.54713e-07	3.85158e-06	2.13488e-07	-5.96596e-06
7	A(1,3)	-6.15142e-06	-0.11504	0.0705353	0.0731255	2.25791e-06	0.131235	-0.190367	-0.205852	-5.13879e-06	5.3576e-06	-1.45473e-06	0.281083	1.95619e-06	2.35599e-06	1.00237e-05	-0.136706	5.84205e-07	-3.77971e-06	-0.226746	5.44461e-07	4.15268e-06
8	A(2,3)	0.112954	-1.26578e-06	-0.116169	-5.38432e-08	0.0820797	0.0665076	-0.112495	1.73436e-06	-2.65882e-06	-2.13413e-07	-1.59265e-06	-2.9139e-06	-8.19319e-07	-0.0815736	-3.85058e-06	6.3871e-06	2.47745e-06	-5.48626e-06	-1.05743e-06	-4.4424e-06	-3.78425e-07
9	A(3,3)	-0.196501	-3.98475e-06	-2.64866e-06	2.96683e-06	-0.0601936	-0.133113	-4.27699e-06	-2.81631e-06	-0.218956	0.120498	0.226814	0.2039	6.19725e-06	1.01957e-06	-0.117205	-2.47865e-06	4.46451e-06	-0.330711	0.18486	8.17042e-07	3.76213e-06
Table B4: HC+rMDD (MDD excluded) participants: BMA Probabilities
Nr	Pname	mean	HADS	site	age	sex	QIDS1	QIDS2	QIDS3	QIDS4	QIDS5	QIDS6	QIDS7	QIDS8	QIDS9	QIDS10	QIDS11	QIDS12	QIDS13	QIDS14	QIDS15	QIDS16
1	A(1,1)	1	0	1	1	0	0	1	0	0	0	0	0	0	0	0	0	0	1	0	0	0
2	A(2,1)	0	0	0.633333	0	0	0	1	1	0	0	0	0	0	0	0	0	0	0	0	1	0
3	A(3,1)	0	0	0	0	0	0	0	0	1	0	0	0	0	1	0	0	0	0	0	0	0
4	A(1,2)	1	0	0	0	0	0	1	0	0	0	1	1	1	0	0	0.640943	0	1	0	0	0
5	A(2,2)	1	1	0	0.660581	0.520137	1	0	0	1	0	0	0	1	0	1	1	0	0	0	1	1
6	A(3,2)	1	0	1	0	1	0	0	0	0.654823	0	1	0	0	0	1	0	0	0	0	0	0
7	A(1,3)	0	1	1	1	0	1	1	1	0	0	0	1	0	0	0	0.590785	0	0	1	0	0
8	A(2,3)	1	0	1	0	1	0.660165	1	0	0	0	0	0	0	0.603122	0	0	0	0	0	0	0
9	A(3,3)	1	0	0	0	1	1	0	0	1	1	1	1	0	0	1	0	0	1	1	0	0
Table B5: HC (rMDD + MDD excluded) participants: BMA Expectations
Nr	Pname	mean	HADS	site	age	sex	QIDS1	QIDS2	QIDS3	QIDS4	QIDS5	QIDS6	QIDS7	QIDS8	QIDS9	QIDS10	QIDS11	QIDS12	QIDS13	QIDS14	QIDS15	QIDS16
1	A(1,1)	0.475278	-3.62003e-06	0.15989	1.49609e-06	-1.62945e-06	-1.85556e-06	-4.63805e-06	1.22963e-07	-2.03519e-06	-5.84888e-06	-3.78937e-06	-3.63001e-06	-3.81757e-06	-1.28443e-06	-3.55186e-06	7.5673e-06	0.162702	-0.139164	4.08932e-07	-1.8618e-06	-1.42703e-06
2	A(2,1)	4.31297e-06	0.0538682	0.0498558	9.27716e-06	4.11468e-06	2.90981e-06	0.0950834	0.0880134	-6.76522e-07	-0.124474	-6.33568e-06	-1.52186e-06	5.41168e-06	0.136288	-0.143958	0.444087	-3.97748e-06	-2.98953e-06	4.2927e-06	4.01982e-06	-4.20133e-10
3	A(3,1)	-2.4721e-06	2.44527e-06	0.0376235	1.1892e-06	-0.0318808	-7.67492e-07	-5.87572e-06	4.05063e-06	-0.0604156	-2.17044e-06	4.74587e-06	3.2004e-06	-3.22705e-06	3.86137e-07	4.3143e-06	-2.49093e-06	-1.21886e-06	8.57861e-07	1.72449e-06	4.1414e-06	3.38903e-06
4	A(1,2)	0.330453	-5.72723e-06	-1.96204e-06	3.08852e-06	3.76798e-07	5.37199e-06	0.147831	1.922e-06	-3.83843e-06	8.47315e-06	0.514696	0.6544	-0.230223	2.28791e-06	2.67283e-06	0.649531	-1.31734e-06	-0.183853	-0.105617	1.35183e-06	4.2622e-06
5	A(2,2)	-0.479029	0.103814	4.84059e-07	0.022053	-4.94527e-06	-5.18058e-06	2.50485e-06	-3.17409e-06	1.0422e-06	-5.36086e-06	0.269394	1.31528e-06	-2.51888e-06	0.205222	1.79004e-06	1.60177e-06	-1.58768e-07	-3.41003e-07	2.85489e-08	-1.4896e-06	-0.244756
6	A(3,2)	0.0889306	3.94666e-06	-0.0577149	-2.93867e-06	0.0441351	2.53264e-06	4.13135e-06	6.92601e-07	-4.88187e-06	6.65174e-06	0.090408	-3.25902e-07	-5.73925e-07	-1.37997e-06	-0.0892911	7.96443e-07	-4.63593e-08	3.10412e-06	-2.16891e-06	1.13276e-06	-1.5401e-06
7	A(1,3)	-4.88812e-06	-0.163033	4.06515e-06	0.043629	-3.85168e-06	-2.06466e-06	-0.205695	-0.0723834	3.01312e-06	-8.56884e-06	-2.33557e-07	5.59998e-06	-5.18838e-07	2.63968e-06	-4.04448e-07	-3.58259e-06	1.5114e-06	0.556629	-4.14068e-06	-0.349207	0.352573
8	A(2,3)	2.94255e-06	-0.0645898	-0.12456	-4.26244e-06	0.0556046	0.169952	-4.23725e-06	-0.12199	8.0864e-07	-3.07059e-06	0.444568	-0.24833	-4.97333e-06	-3.78627e-07	0.243347	6.3532e-07	1.96456e-06	7.82154e-07	-0.252692	-9.87834e-07	-6.23115e-08
9	A(3,3)	-0.211815	0.0616195	-2.36928e-06	-4.52814e-06	-0.0512293	-2.90468e-06	2.5078e-07	2.26462e-06	-0.253611	9.19013e-07	6.91089e-06	5.39689e-06	4.27444e-06	-1.04406e-06	-0.220458	-0.287064	1.71207e-06	-0.352751	0.240194	-3.27308e-06	-0.171132
Table B6: HC (rMDD + MDD excluded) participants: BMA Probabilities
Nr	Pname	mean	HADS	site	age	sex	QIDS1	QIDS2	QIDS3	QIDS4	QIDS5	QIDS6	QIDS7	QIDS8	QIDS9	QIDS10	QIDS11	QIDS12	QIDS13	QIDS14	QIDS15	QIDS16
1	A(1,1)	1	0	1	0	0	0	0	0	0	0	0	0	0	0	0	0	0.514647	0.517929	0	0	0
2	A(2,1)	0	1	1	0	0	0	1	1	0	1	0	0	0	1	1	1	0	0	0	0	0
3	A(3,1)	0	0	1	0	1	0	0	0	1	0	0	0	0	0	0	0	0	0	0	0	0
4	A(1,2)	1	0	0	0	0	0	1	0	0	0	1	1	1	0	0	1	0	0.579579	0.645278	0	0
5	A(2,2)	1	1	0	0.531131	0	0	0	0	0	0	1	0	0	1	0	0	0	0	0	0	1
6	A(3,2)	1	0	1	0	1	0	0	0	0	0	0.596515	0	0	0	1	0	0	0	0	0	0
7	A(1,3)	0	1	0	0.627296	0	0	1	0.604101	0	0	0	0	0	0	0	0	0	1	0	1	1
8	A(2,3)	0	1	1	0	1	1	0	1	0	0	1	1	0	0	1	0	0	0	1	0	0
9	A(3,3)	1	1	0	0	1	0	0	0	1	0	0	0	0	0	1	1	0	1	1	0	1
Tables B7-B12 do not include additional covariates of no interest
Table B7: All 165 participants: BMA Expectations
Nr	Pname	mean	QIDS1	QIDS2	QIDS3	QIDS4	QIDS5	QIDS6	QIDS7	QIDS8	QIDS9	QIDS10	QIDS11	QIDS12	QIDS13	QIDS14	QIDS15	QIDS16
1	A(1,1)	0.418971	-1.75707e-06	0.149017	-5.4702e-06	-0.152685	3.09984e-06	3.79747e-06	3.34104e-06	2.54916e-06	3.47501e-07	-1.63141e-06	4.7647e-08	-3.42496e-06	-0.25693	-4.14928e-06	2.10947e-06	4.07702e-06
2	A(2,1)	7.29202e-06	-1.49272e-06	0.0882399	0.0832121	-7.06678e-07	3.3939e-06	2.90342e-06	-8.82231e-07	1.97284e-06	4.01369e-06	1.21992e-06	-4.3878e-06	-1.14884e-06	2.7435e-06	0.0474923	-1.50517e-06	-3.5298e-06
3	A(3,1)	2.57663e-06	6.25242e-07	1.52301e-08	5.8316e-06	-0.0712866	-5.11228e-07	2.62653e-06	-2.11057e-06	-1.50411e-06	-0.0681006	-6.45883e-07	5.29733e-06	8.15003e-07	-1.68072e-06	0.0405319	9.12353e-06	2.66259e-06
4	A(1,2)	0.310156	5.55907e-06	0.173809	0.0542189	-7.45354e-07	1.91262e-06	-5.35946e-06	1.78074e-06	-0.0638595	-5.15719e-06	-3.33017e-06	0.232106	-7.26186e-07	-0.310598	8.42842e-06	7.26811e-06	2.58329e-06
5	A(2,2)	-0.404189	-6.18326e-06	3.39923e-06	-5.48346e-07	-3.38081e-07	4.38208e-06	4.19803e-06	3.15356e-06	-0.169013	7.62148e-07	0.0593563	5.08577e-06	-1.30164e-06	2.71159e-06	-2.3738e-06	0.275442	-3.7697e-06
6	A(3,2)	0.0873051	-0.0804294	4.4181e-06	0.0387796	0.110352	2.75764e-07	0.151628	1.26221e-06	-3.43297e-07	-8.6554e-07	-0.0871814	5.3567e-06	-3.58272e-06	-0.122095	2.6041e-07	1.04812e-07	1.02365e-06
7	A(1,3)	3.08648e-06	3.54375e-06	-0.115645	-0.187516	-1.13343e-06	-3.12178e-06	7.49405e-07	-4.98467e-06	6.36174e-06	3.09375e-08	6.09595e-07	-0.318651	-2.12821e-06	-1.76137e-06	-0.166479	3.55118e-06	-2.86738e-06
8	A(2,3)	9.77354e-07	-9.24535e-07	-2.51144e-06	1.20198e-06	1.11657e-06	-7.84781e-07	0.189682	-5.94743e-07	-1.9573e-06	3.63908e-06	2.36332e-06	1.15836e-06	0.0836732	-1.47851e-06	-0.0429434	-2.6877e-06	4.30632e-07
9	A(3,3)	-0.231372	-0.111463	-1.80325e-06	-3.80013e-06	-0.184581	0.17617	0.191498	3.73415e-06	-1.83558e-06	2.71942e-06	3.22862e-06	3.91659e-07	-0.358735	-0.202767	0.225277	2.68741e-06	-2.51436e-06
Table B8: All 165 participants: BMA Probabilities
Nr	Pname	mean	QIDS1	QIDS2	QIDS3	QIDS4	QIDS5	QIDS6	QIDS7	QIDS8	QIDS9	QIDS10	QIDS11	QIDS12	QIDS13	QIDS14	QIDS15	QIDS16
1	A(1,1)	1	0	1	0	1	0	0	0	0	0	0	0	0	1	0	0	0
2	A(2,1)	0	0	1	1	0	0	0	0	0	0	0	0	0	0	0.616591	0	0
3	A(3,1)	0	0	0	0	1	0	0	0	0	1	0	0	0	0	0.655378	0	0
4	A(1,2)	1	0	1	0.53731	0	0	0	0	0.548833	0	0	1	0	1	0	0	0
5	A(2,2)	1	0	0	0	0	0	0	0	1	0	0.552594	0	0	0	0	1	0
6	A(3,2)	1	1	0	0.589844	1	0	1	0	0	0	1	0	0	1	0	0	0
7	A(1,3)	0	0	1	1	0	0	0	0	0	0	0	1	0	0	1	0	0
8	A(2,3)	0	0	0	0	0	0	1	0	0	0	0	0	0.527041	0	0.478787	0	0
9	A(3,3)	1	1	0	0	1	1	1	0	0	0	0	0	1	1	1	0	0
Table B9: HC+rMDD (MDD excluded) participants: BMA Expectations
Nr	Pname	mean	QIDS1	QIDS2	QIDS3	QIDS4	QIDS5	QIDS6	QIDS7	QIDS8	QIDS9	QIDS10	QIDS11	QIDS12	QIDS13	QIDS14	QIDS15	QIDS16
1	A(1,1)	0.492713	-8.18781e-07	0.0653071	3.34984e-06	-0.181893	7.1837e-08	-0.164088	-1.5299e-06	2.71544e-06	2.3072e-06	3.37265e-06	5.24738e-06	-3.79522e-06	-0.395731	1.43853e-06	-3.17387e-06	-2.36173e-06
2	A(2,1)	8.34272e-07	-1.38321e-06	0.0765318	0.0926427	-2.59775e-06	5.96594e-07	-6.9017e-07	-1.72278e-06	-5.07775e-06	-6.60649e-07	2.65802e-06	1.33184e-06	-2.41413e-06	5.66022e-07	-7.76074e-06	0.111772	-1.03182e-06
3	A(3,1)	7.92915e-07	-1.95213e-06	4.37351e-06	2.9229e-06	-0.0652238	-8.76381e-07	4.32012e-07	-2.98452e-06	-2.01188e-06	-0.0753189	1.33004e-06	5.54889e-06	-7.2162e-07	1.59245e-07	3.27718e-06	5.49636e-06	-4.64582e-06
4	A(1,2)	0.330406	3.1272e-07	0.16756	-1.36271e-07	1.41578e-07	8.79267e-07	0.341501	0.2864	-0.199001	2.70445e-06	4.64887e-07	0.264426	-6.99271e-07	-0.369887	-3.81859e-07	-0.0804069	-5.78309e-06
5	A(2,2)	-0.429763	2.88013e-06	-3.79342e-07	2.20785e-07	-1.35631e-06	-5.5243e-06	0.212991	-4.78879e-06	-0.165265	4.56027e-06	0.166612	-0.238144	3.05568e-07	1.83375e-07	2.60834e-06	0.330588	-0.077607
6	A(3,2)	0.0986358	-0.0722819	3.47592e-07	7.54684e-06	0.0918389	3.03409e-06	0.179862	-3.25164e-06	1.87653e-07	2.88498e-06	-0.0929309	8.424e-07	1.70807e-06	2.09136e-06	1.47844e-06	9.566e-07	-1.28064e-06
7	A(1,3)	9.41742e-07	0.0777206	-0.137714	-0.211463	3.08779e-07	-7.5573e-07	3.42822e-06	-1.2758e-06	-3.5577e-07	9.67189e-07	-5.11033e-07	-0.423537	-3.89909e-08	6.69082e-07	-0.174517	-3.80247e-06	5.56023e-06
8	A(2,3)	9.40383e-07	0.0336272	2.69875e-06	2.60362e-06	2.66271e-06	-3.65624e-06	0.262423	1.62274e-06	-4.36968e-06	-2.40492e-08	-4.13141e-06	2.07262e-06	-4.31916e-06	-0.102713	-3.56331e-06	3.21075e-06	-3.3986e-06
9	A(3,3)	-0.205347	-0.114182	-2.9966e-06	2.64199e-06	-0.213373	0.110347	0.163909	0.190145	-2.26044e-07	-1.60546e-06	-0.0729017	-2.98203e-06	1.27309e-07	-0.302207	0.192731	-1.98843e-06	2.40243e-06
Table B10: HC+rMDD (MDD excluded) participants: BMA Probabilities
Nr	Pname	mean	QIDS1	QIDS2	QIDS3	QIDS4	QIDS5	QIDS6	QIDS7	QIDS8	QIDS9	QIDS10	QIDS11	QIDS12	QIDS13	QIDS14	QIDS15	QIDS16
1	A(1,1)	1	0	0.616768	0	1	0	0.637183	0	0	0	0	0	0	1	0	0	0
2	A(2,1)	0	0	1	1	0	0	0	0	0	0	0	0	0	0	0	1	0
3	A(3,1)	0	0	0	0	1	0	0	0	0	1	0	0	0	0	0	0	0
4	A(1,2)	1	0	1	0	0	0	1	1	1	0	0	1	0	1	0	0.513194	0
5	A(2,2)	1	0	0	0	0	0	1	0	1	0	1	1	0	0	0	1	0.653378
6	A(3,2)	1	1	0	0	1	0	1	0	0	0	1	0	0	0	0	0	0
7	A(1,3)	0	0.65071	1	1	0	0	0	0	0	0	0	1	0	0	1	0	0
8	A(2,3)	0	0.481109	0	0	0	0	1	0	0	0	0	0	0	0.551674	0	0	0
9	A(3,3)	1	1	0	0	1	1	1	1	0	0	0.668545	0	0	1	1	0	0
Table B11: HC (rMDD + MDD excluded) participants: BMA Expectations
Nr	Pname	mean	QIDS1	QIDS2	QIDS3	QIDS4	QIDS5	QIDS6	QIDS7	QIDS8	QIDS9	QIDS10	QIDS11	QIDS12	QIDS13	QIDS14	QIDS15	QIDS16
1	A(1,1)	0.490521	-1.46643e-07	3.02999e-06	-8.25542e-07	-0.15683	9.29579e-07	3.54068e-06	-1.92232e-06	9.7982e-07	3.30626e-06	-4.85713e-07	-3.17337e-06	0.179853	1.1239e-07	2.27664e-06	-5.55646e-06	1.72119e-06
2	A(2,1)	-1.97263e-06	-1.25797e-06	0.0570513	0.121854	1.99111e-06	1.01029e-06	-4.84173e-07	5.35977e-06	-5.11942e-06	-2.23723e-06	-0.0640865	0.321111	-1.81561e-06	-2.2999e-06	-4.50471e-06	0.217269	2.04552e-06
3	A(3,1)	-4.1119e-06	-2.54125e-06	1.08859e-06	-1.03844e-06	-0.0760433	-8.50897e-07	-2.36208e-06	6.93919e-07	6.81102e-06	6.46065e-07	3.7601e-06	2.21125e-06	6.56056e-06	-8.61333e-06	2.63513e-06	-2.64282e-06	-2.64527e-06
4	A(1,2)	0.325925	7.80116e-07	0.150957	-1.12441e-06	2.24724e-06	-8.82762e-08	0.507096	0.681323	-0.226733	2.52155e-06	1.59146e-06	0.660924	-3.02534e-06	-0.220288	-0.109946	-1.76714e-07	1.63247e-06
5	A(2,2)	-0.497117	-2.7947e-06	3.78823e-06	9.55864e-07	2.96676e-06	3.95954e-06	0.412714	-1.82105e-06	-0.0906486	0.197791	0.121517	3.88322e-07	6.43381e-06	-2.13781e-06	-0.0585732	1.55035e-06	1.52947e-06
6	A(3,2)	0.097957	-0.0664126	-8.02746e-06	-2.54515e-06	0.0858339	1.70884e-07	0.170419	-2.21837e-06	9.98825e-07	-4.77774e-06	-0.0941102	-9.88151e-07	-5.17822e-06	1.8726e-06	-1.12816e-07	6.81413e-06	7.16937e-06
7	A(1,3)	5.71754e-07	3.48221e-06	-0.149238	-0.177726	-3.8634e-06	4.83135e-06	2.55466e-07	3.70924e-06	1.05155e-06	2.00501e-07	2.69142e-06	-0.16919	-3.34462e-06	0.45416	1.2451e-06	-6.33057e-07	-6.16779e-07
8	A(2,3)	0.0302742	0.137212	-8.88402e-06	-0.129675	2.86155e-06	2.07326e-06	0.46122	-0.254662	7.46284e-06	2.32956e-06	0.19618	-1.35924e-06	-1.28652e-06	-3.2149e-07	-0.275153	3.61403e-06	-7.06103e-07
9	A(3,3)	-0.233585	-1.46574e-06	1.9584e-06	4.23474e-06	-0.243319	1.52495e-06	9.09839e-07	1.11796e-06	1.10674e-06	-2.1895e-06	-0.206066	6.50664e-07	8.66498e-06	-0.356776	0.218412	-9.12485e-07	-4.03005e-06
Table B12: HC (rMDD + MDD excluded) participants: BMA Probabilities
Nr	Pname	mean	QIDS1	QIDS2	QIDS3	QIDS4	QIDS5	QIDS6	QIDS7	QIDS8	QIDS9	QIDS10	QIDS11	QIDS12	QIDS13	QIDS14	QIDS15	QIDS16
1	A(1,1)	1	0	0	0	1	0	0	0	0	0	0	0	0.535434	0	0	0	0
2	A(2,1)	0	0	1	1	0	0	0	0	0	0	0.677063	1	0	0	0	1	0
3	A(3,1)	0	0	0	0	1	0	0	0	0	0	0	0	0	0	0	0	0
4	A(1,2)	1	0	1	0	0	0	1	1	1	0	0	1	0	0.637099	0.664976	0	0
5	A(2,2)	1	0	0	0	0	0	1	0	0.692015	1	1	0	0	0	0.514709	0	0
6	A(3,2)	1	1	0	0	1	0	1	0	0	0	1	0	0	0	0	0	0
7	A(1,3)	0	0	1	1	0	0	0	0	0	0	0	0.532427	0	1	0	0	0
8	A(2,3)	0.519875	1	0	1	0	0	1	1	0	0	1	0	0	0	1	0	0
9	A(3,3)	1	0	0	0	1	0	0	0	0	0	1	0	0	1	1	0	0
Tables B13-B18 only include a single symptom (concentration / decision making difficulties)
Table B13: All 165 participants: BMA Expectations
Nr	Pname	mean	QIDS10
1	A(1,1)	0.477733	1.36265e-06
2	A(2,1)	0.121813	2.76805e-06
3	A(3,1)	-4.58268e-06	3.79674e-06
4	A(1,2)	0.449656	-1.28595e-06
5	A(2,2)	-0.420314	0.196376
6	A(3,2)	0.0915963	-0.0940612
7	A(1,3)	-0.167594	-0.256893
8	A(2,3)	-1.60777e-06	-8.54178e-07
9	A(3,3)	-0.25196	2.57842e-06
Table B14: All 165 participants: BMA Probabilities
Nr	Pname	mean	QIDS10
1	A(1,1)	1	0
2	A(2,1)	1	0
3	A(3,1)	0	0
4	A(1,2)	1	0
5	A(2,2)	1	0.9915
6	A(3,2)	0.999955	0.931298
7	A(1,3)	0.999853	0.995545
8	A(2,3)	0	0
9	A(3,3)	1	0
Table B15: HC+rMDD (MDD excluded) participants: BMA Expectations
Nr	Pname	mean	QIDS10
1	A(1,1)	0.482334	3.06395e-06
2	A(2,1)	0.111808	6.46305e-06
3	A(3,1)	-0.0304753	-6.72273e-07
4	A(1,2)	0.460333	3.53851e-07
5	A(2,2)	-0.426192	0.179293
6	A(3,2)	0.0939326	-0.066244
7	A(1,3)	-0.162207	-0.226437
8	A(2,3)	-1.82646e-06	-2.27094e-06
9	A(3,3)	-0.255923	-3.72647e-07
Table B16: HC+rMDD (MDD excluded) participants: BMA Probabilities
Nr	Pname	mean	QIDS10
1	A(1,1)	1	0
2	A(2,1)	1	0
3	A(3,1)	0.871718	0
4	A(1,2)	1	0
5	A(2,2)	1	0.9652
6	A(3,2)	0.999995	0.754091
7	A(1,3)	0.999686	0.967626
8	A(2,3)	0	0
9	A(3,3)	1	0
Table B17: HC (rMDD + MDD excluded) participants: BMA Expectations
Nr	Pname	mean	QIDS10
1	A(1,1)	0.464014	8.50896e-07
2	A(2,1)	0.099495	-2.0787e-06
3	A(3,1)	1.3534e-06	2.35377e-06
4	A(1,2)	0.459449	3.57161e-06
5	A(2,2)	-0.448164	4.78203e-06
6	A(3,2)	0.0931781	-0.0665598
7	A(1,3)	-0.158095	-3.62716e-06
8	A(2,3)	-2.46164e-06	-4.67871e-06
9	A(3,3)	-0.244349	-0.226911
Table B18: HC (rMDD + MDD excluded) participants: BMA Probabilities
Nr	Pname	mean	QIDS10
1	A(1,1)	1	0
2	A(2,1)	1	0
3	A(3,1)	0	0
4	A(1,2)	1	0
5	A(2,2)	1	0
6	A(3,2)	1	0.708682
7	A(1,3)	0.99964	0
8	A(2,3)	0	0
9	A(3,3)	1	0.995812
Tables B19-B24 include a single symptom (concentration / decision making difficulties) and additional covariates of no interest (HADS anxiety, site, age, sex)
Table B19: All 165 participants: BMA Expectations
Nr	Pname	mean	HADS	site	age	sex	QIDS10
1	A(1,1)	0.479864	1.53864e-07	0.15579	-0.0411454	-1.97729e-06	-9.38983e-07
2	A(2,1)	0.12109	0.0254131	1.66983e-06	1.73551e-06	5.45358e-06	5.35716e-06
3	A(3,1)	-1.03327e-06	-3.33503e-06	1.8588e-06	3.22221e-06	-4.4736e-06	-2.63135e-06
4	A(1,2)	0.447831	7.75674e-06	-0.0303967	3.59672e-07	1.73519e-06	1.50077e-07
5	A(2,2)	-0.40968	0.0815763	-4.96953e-07	0.0592792	1.55702e-06	0.147721
6	A(3,2)	0.0937973	3.28328e-06	-0.0433302	-5.32947e-06	0.035792	-0.107382
7	A(1,3)	-0.231867	-0.153972	0.0650586	0.0431804	3.90882e-06	1.50352e-06
8	A(2,3)	2.15984e-06	1.91478e-06	-0.0889322	6.03083e-07	0.0593253	-5.05483e-07
9	A(3,3)	-0.245552	-0.052416	1.80574e-06	2.73275e-06	-0.0274262	-5.80348e-06
Table B20: All 165 participants: BMA Probabilities
Nr	Pname	mean	HADS	site	age	sex	QIDS10
1	A(1,1)	1	0	1	0.670778	0	0
2	A(2,1)	1	0.701353	0	0	0	0
3	A(3,1)	0	0	0	0	0	0
4	A(1,2)	1	0	0.554944	0	0	0
5	A(2,2)	1	1	0	1	0	1
6	A(3,2)	1	0	1	0	0.862525	1
7	A(1,3)	1	1	0.84622	0.640513	0	0
8	A(2,3)	0	0	1	0	0.892123	0
9	A(3,3)	1	1	0	0	0.653692	0
Table B21: HC+rMDD (MDD excluded) participants: BMA Expectations
Nr	Pname	mean	HADS	site	age	sex	QIDS10
1	A(1,1)	0.487564	-2.14215e-06	0.172894	-0.0750072	-1.74356e-06	1.89068e-06
2	A(2,1)	0.110531	0.0175178	-3.70453e-06	-1.8177e-06	2.78761e-06	-1.50963e-07
3	A(3,1)	-0.0299345	-3.69629e-07	0.0166492	6.89614e-06	1.37089e-06	-4.92923e-06
4	A(1,2)	0.460069	-4.99946e-07	1.30316e-06	-1.39469e-07	-6.05085e-07	3.97128e-06
5	A(2,2)	-0.424279	0.0770417	-3.16143e-06	0.0635164	-1.28969e-06	0.143909
6	A(3,2)	0.096266	-4.32964e-06	-0.0536465	8.57942e-07	0.0432209	-0.0792417
7	A(1,3)	-0.202581	-0.1527	0.0695003	2.28876e-06	4.8555e-06	7.31185e-06
8	A(2,3)	2.92621e-06	-9.8061e-07	-0.104521	3.58261e-06	0.078469	-5.37691e-07
9	A(3,3)	-0.245842	-4.61785e-06	8.68129e-07	3.85723e-06	1.76289e-07	4.27276e-06
Table B22: HC+rMDD (MDD excluded) participants: BMA Probabilities
Nr	Pname	mean	HADS	site	age	sex	QIDS10
1	A(1,1)	1	0	1	0.917422	0	0
2	A(2,1)	1	0.568134	0	0	0	0
3	A(3,1)	0.873456	0	0.601853	0	0	0
4	A(1,2)	1	0	0	0	0	0
5	A(2,2)	1	1	0	1	0	0.96841
6	A(3,2)	1	0	1	0	0.936937	0.853201
7	A(1,3)	1	1	0.871783	0	0	0
8	A(2,3)	0	0	1	0	1	0
9	A(3,3)	1	0	0	0	0	0
Table B23: HC (rMDD + MDD excluded) participants: BMA Expectations
Nr	Pname	mean	HADS	site	age	sex	QIDS10
1	A(1,1)	0.473304	-5.69362e-06	0.15738	1.80562e-06	-8.0712e-07	-8.91393e-07
2	A(2,1)	0.108878	0.050354	0.0198536	3.48907e-08	-1.10842e-06	-0.0474549
3	A(3,1)	2.38726e-07	2.96214e-06	0.0422147	-2.45254e-06	-0.0210044	-3.48722e-06
4	A(1,2)	0.463912	5.52369e-06	4.81664e-06	3.28813e-06	2.25829e-06	-3.81467e-06
5	A(2,2)	-0.448399	0.0712565	7.18756e-06	0.0343157	-1.04274e-06	-1.97462e-06
6	A(3,2)	0.0919081	-1.67698e-06	-0.0626898	-2.49866e-06	0.0493129	-0.0875517
7	A(1,3)	-0.155926	-0.131148	-3.88982e-07	-4.93301e-06	3.49278e-06	1.02283e-06
8	A(2,3)	-4.17528e-07	-3.96237e-06	-0.140472	-1.23278e-06	0.0525735	-4.77352e-06
9	A(3,3)	-0.245784	-7.26936e-07	-1.9172e-06	4.21066e-06	-7.13391e-07	-0.218101
Table B24: HC (rMDD + MDD excluded) participants: BMA Probabilities
Nr	Pname	mean	HADS	site	age	sex	QIDS10
1	A(1,1)	1	0	1	0	0	0
2	A(2,1)	1	0.951039	0.582653	0	0	0.521889
3	A(3,1)	0	0	1	0	0.696268	0
4	A(1,2)	1	0	0	0	0	0
5	A(2,2)	1	0.979384	0	0.723051	0	0
6	A(3,2)	1	0	1	0	1	0.857561
7	A(1,3)	1	1	0	0	0	0
8	A(2,3)	0	0	1	0	0.79983	0
9	A(3,3)	1	0	0	0	0	1
